# Supplementary material for: Transcriptome alteration in Phytophthora infestans in response to phenazine-1-carboxylic acid production by Pseudomonas fluorescens strain LBUM223
Source: BMC Genomics. 2018 Jun 19;19:474. doi: 10.1186/s12864-018-4852-1 (PMC6006673; doi:10.1186/s12864-018-4852-1)
Supplement: Supplementary file 1 — Total for each sample of sequenced and mapped reads and the percentage of coverage quality. C for P. infestans without confrontation = control, B for P. infestans with LBUM223, M for P. infestans with the mutant LBUM223phzC- and N for P. infestans with synthetic PCA. 1 was used for day 6, 2 for day 9, 3 for day 12. X, Y, Z are for the 3 replicates. (XLSX 13 kb) [file 12864_2018_4852_MOESM1_ESM.xlsx]

## Sheet: Feuil1
Supplementary Table 1: Total for each sample of sequenced and mapped reads and the percentage of coverage quality.
Library	Number of reads	reads mapped in pairs	coverage quality (%)
C1X	81728446	67106014	82.1085
C1Y	86601282	68641928	79.262
C1Z	86960200	68449020	78.713
C1	8.50966e+07	68065654	80.0279
M1X	83019796	64356710	77.5197
M1Y	87008850	72548388	83.3805
M1Z	75237698	60851562	80.8791
M1	81755448	6.59189e+07	80.5931
N1X	73134500	58601126	80.1279
N1Y	68666806	53849078	78.4208
N1Z	62824546	50746214	80.7745
N1	6.82086e+07	54398806	79.7744
B1X	91347678	72789350	79.6839
B1Y	87471958	72144678	82.4775
B1Z	76669372	60174712	78.486
B1	8.5163e+07	68369580	80.2158
C2X	73912630	60414642	81.7379
C2Y	76244564	62950358	82.5637
C2Z	69844170	54171254	77.5602
C2	73333788	5.91788e+07	80.6206
M2X	80823496	65030520	80.4599
M2Y	88775132	70603388	79.5306
M2Z	78152042	63743132	81.563
M2	8.25836e+07	6.6459e+07	80.5178
N2X	74793308	61875730	82.729
N2Y	80756350	62182800	77.0005
N2Z	98890110	73768970	74.5969
N2	84813256	65942500	78.1088
B2X	81445364	64972936	79.7749
B2Y	74693732	60316418	80.7516
B2Z	64424478	51118250	79.346
B2	7.35212e+07	5.88025e+07	79.9575
C3X	81805340	64510162	78.8581
C3Y	87895844	69041906	78.5497
C3Z	76539324	58071060	75.8709
C3	8.20802e+07	63874376	77.7596
M3X	82414646	66272326	80.4133
M3Y	87465646	71655516	81.9242
M3Z	86636464	70838730	81.7655
M3	8.55056e+07	6.95889e+07	81.3677
N3X	42929728	34510158	80.3876
N3Y	46011198	36109692	78.4802
N3Z	47154924	38146390	80.8959
N3	4.53653e+07	3.62554e+07	79.9212
B3X	44155568	31732012	71.8641
B3Y	45156866	30649890	67.8743
B3Z	38615246	27021676	69.9767
B3	42642560	2.98012e+07	69.905
C for P. infestans without confrontation = control, B for P. infestans with LBUM223, M for P. infestans with the mutant LBUM223phzC- and N for P. infestans with synthetic PCA. 1 was used for day 6, 2 for day 9, 3 for day 12. X, Y, Z are for the 3 replicates.
