# Supplementary material for: Transcriptome alteration in Phytophthora infestans in response to phenazine-1-carboxylic acid production by Pseudomonas fluorescens strain LBUM223
Source: BMC Genomics. 2018 Jun 19;19:474. doi: 10.1186/s12864-018-4852-1 (PMC6006673; doi:10.1186/s12864-018-4852-1)
Supplement: Supplementary file 2 — Metabolic pathways associated with the 207 differentially expressed genes. A KEGG analysis performed using Blast2GO identified 36 metabolic pathways. For each metabolic pathway, the number of genes either up- or down-regulated, as well as the corresponding number of encoded enzymes were determined. (XLSX 10 kb) [file 12864_2018_4852_MOESM2_ESM.xlsx]

## Sheet: Feuil1
Supplementary Table 2: Metabolic pathways associated with the 207 diffentially expressed genes
	Up-regulated		Down-regulated
Pathways	# Sequences	# Enzymes	# Sequences	# Enzymes
Purine metabolism	17	4	6	2
Thiamine metabolism	15	1	6	1
Biosynthesis of antibiotics	5	7	1	1
Lysine degradation	4	2
Aminobenzoate degradation	3	1	1	1
Glycolysis/Gluconeogenesis	3	4
Nitrogen metabolism			3	2
Starch and sucrose metabolism	2	3	1	1
Pyruvate metabolism	2	1
Pentose and glucuronate interconversions	2	2
Citrate cycle (TCA cycle)	2	2
Phenylpropanoid biosynthesis	1	1
Phenylalanine, tyrosine and tryptophan biosynthesis			1	1
Lysine biosynthesis	1	1
Cyanoamino acid metabolism	1	1
Neomycin, kanamycin and gentamycin biosynthesis	1	2
Monobactam biosynthesis	1	1
Fatty acid elongation	1	1
Galactose metabolism	1	2
Amino sugar and nucleotide sugar metabolism	1	2
Biosynthesis of unsaturated fatty acids	1	1
One carbon pool by folate	1	2
mTOR signaling pathway	1	1
Riboflavin metabolism	1	1
Cysteine and methionine metabolism	1	1
Carbon fixation pathways in prokaryotes	1	2
Glycine, serine and threonine metabolism	1	1
Carbon fixation in photosynthetic organisms	1	1
Drug metabolism - other enzymes	1	1
Th1 and Th2 cell differentiation	1	1
Streptomycin biosynthesis	1	2
Carbapenem biosynthesis	1	1
T cell receptor signaling pathway	1	1
Pyrimidine metabolism	1	1
Fructose and mannose metabolism	1	1
Arginine and proline metabolism	1	1
