# Supplementary material for: Transcriptome alteration in Phytophthora infestans in response to phenazine-1-carboxylic acid production by Pseudomonas fluorescens strain LBUM223
Source: BMC Genomics. 2018 Jun 19;19:474. doi: 10.1186/s12864-018-4852-1 (PMC6006673; doi:10.1186/s12864-018-4852-1)
Supplement: Supplementary file 3 — List of selected genes validated by qPCR. The expression of 27 targeted genes and 2 references genes was studied using the SYBR green technology, while the expression of 7 targeted genes was studied using the TaqMan probe technology. (XLSX 12 kb) [file 12864_2018_4852_MOESM3_ESM.xlsx]

## Sheet: To order 
Supplementary Table 3: List of selected genes validated by qPCR.
Target genes (SYBR)	PITG_00079-F: TGGGCGTCCACAACCTATG	PITG_00079-R: TCGCCGACGCCAATATG		protein kinase
	PITG_00230-F : GCAACCCAGTTCACCGTGTA	PITG_00230-R : CCAGCGATATCACCAGCTTGT		peptidyl-prolyl cis-trans isomerase-like 6 isoform X1
	PITG_00393-F : GGTCCCTGCGGACAAGAAA	PITG_00393-R : AGCCAGCATTCCACCCATT		serine protease family S33
	PITG_00582-F : GGGCAGCAAGGAGCAAGAT	PITG_00582-R : TTGGCTTGCTTCGCAACA		secreted effector peptide
	PITG_00891-F : GCAGCACCACTACTCGCAATC	PITG_00891-R : TCCATCCGTTCCGAAACATC		carbohydrate-binding
	PITG_02174-F : CACGGAGACCCCGTCAAG	PITG_02174-R : CAACGTGGCGCCAATCA		Ammonium Transporter (Amt) Family
	PITG_03627-F : CATCTGATCGAGCGCCTCTAC	PITG_03627-R : CGCCGATGGACACAGTGA		acid phosphatase
	PITG_03637-F : GGTCAACCGGCATGCTATCT	PITG_03637-R : TCCAACGGAGGGTGTTCTG		cellulose binding elicitor lectin (CBEL),
	PITG_04294-F : CGCCTGCCTCATCCAGTT	PITG_04294-R : CAATTCCCGCGATCTCATTG		12-oxophytodienoate reductase,
	PITG_06286-F : TGTCGGCTATCGCAGAGAAAA	PITG_06286-R : CGGAGTATTTGGCCGAGAAG		TKL kinase
	PITG_06327-F : GCGATATCGGTCCCGGTAT	PITG_06327-R : AACGTAGTCACCGACAGCAAAA		chromodomain
	PITG_07723-F : TCTTCTTCGTGCCGGAGAGT	PITG_07723-R : GCTTCGTCCTTGCCCTTGT		Major Facilitator Superfamily (MFS)
	PITG_07764-F : TCACCAGCGGAGATCAAGCT	PITG_07764-R : CGGTGGTGCTTGTGAGGAT		transmembrane
	PITG_08612-F : GTGGAGCGGCTGCTATCATC	PITG_08612-R : GCAGCGCTGTCGTTCTCA		cell 5A endo-1,4-betaglucanase
	PITG_09160-F : TCGCCCCTCGACAAACTC	PITG_09160-R : GCAGCAACGTGACGAATCAC		secreted effector peptide
	PITG_09886-F : CCCAACGGATCTCGTTTCCT	PITG_09886-R : GGCGCAGTCGCAAAGAA		alternative oxidase, mitochondrial precursor
	PITG_09906-F : CGGGTAGGGTCTCCAATGGT	PITG_09906-R : CGCGCAGCTTTCCATAGC		glycoside hydrolase family 53
	PITG_10310-F : GACCTCATCCCGTTGGACTCT	PITG_10310-R : CTTCAAGCGTTGGGAATTCG		myb-like DNA-binding
	PITG_13558-F : GCACTCTGCGAGCCGATAA	PITG_13558-R : GCGAGAAAGGTGGTCGTACTTC		ATP-binding Cassette (ABC) Superfamily
	PITG_13908-F : GGCGTTGTCAGGCTCCAA	PITG_13908-R : TACATGCACTCGCCGACTCT		RNA methyltransferase
	PITG_13923-F : CTCGGGCAAGACGTACACAA	PITG_13923-R : ATACCGCGGTCGGCATAG		kinesin KIF6
	PITG_14016-F : AGATCTACTGGGCGACGGTATC	PITG_14016-R : CGTTGGTGCACCCACTTCT		cytochrome P450,
	PITG_15917-F : CAAACGCGAACTCCACACACT	PITG_15917-R : CGGGACATTAACGTCGATAGC		serine threonine kinase
	PITG_18346-F : GCCTCGAACCTGTCAACGAA	PITG_18346-R : GGTCCAACGTAGCGGTCATC		TKL kinase
	PITG_21141-F : TGCTGCCTCGTGTGGTAGTG	PITG_21141-R : CTCGCAGTGTGTGGAAAACG		tubby-like F-box 3
	PITG_22675-F : ACTACAGGCAAGCGCAACCT	PITG_22675-R : TCTTCGGGCCATTCAAGAAA		secreted effector peptide
	PITG_23044-F : TTTCGGCTCGGGTGCAT	PITG_23044-R : TTCCCTGCATCATCCAACTG		cytosolic carboxypeptidase 3 isoform X1 [Rattus norvegicus]
Reference genes	PITG_11766-F : TCTCGCGCAAGGACTGGTA	PITG_11766-R : CAGTTGCGCTCCGAGAAGAT		40S ribosomal protein S3a
	PITG_04640-F : GGCCCCGTTGGTTTGTC	PITG_04640-R : GCAGAGACTCGTGGTGCATCT		ef1a elongation factor
Target genes (TaqMan)	PITG_04063-F: GCTCGAGGCGGCTAAGAAG	PITG_04063-R: GTCTGCATTGCCGTTGCTT	PITG_04063-P: TTCCCAATACGCATGCG	secreted effector peptide
	PITG_11282-F : GGTCTGCCTTATCCCGACTCT	PITG_11282-R : AGGCAACCGGCAAAAGC	PITG_11282-P : AAGGAAGGAGCAGGCG	Amino Acid Auxin Permease (AAAP) Family
	PITG_11627-F: TGGCGCTGCATGAGCTT	PITG_11627-R: TGTAGTGCGCGGCGTACTC	PITG_11627-P: CGCGAGTGAGCAGAA	proteasome subunit beta type-6
	PITG_13012-F : CCCTCGAGACGACCAATTTTC	PITG_13012-R : CCCTCCGGCGACGAA	PITG_13012-P : CGCCTACAAGTTCGG	nitrate reductase [NADH]-like
	PITG_20433-F: CATTCATGTGCTGGTGGACTGT	PITG_20433-R: CGCACTTACGCTTGTACTTGATG	PITG_20433-P: CGGATGAGCCGGATC	Crinkler (CRN) family
	PITG_22964-F: GCCGGCGAAAAAGAGAGAA	PITG_22964-R: AGGGATCGCAGGACATTCAA	PITG_22964-P: AATGGCGCAAATGA	Crinkler (CRN) family
	PITG_22965-F: GATATGCTGATGAGGATCCATGAA	PITG_22965-R: CGGACGACGTCGAAAAGC	PITG_22965-P: ACTCAAACCATTTCCTC	Crinkler (CRN) family
The expression of 27 targeted genes and 2 references genes was studied using the SYBR green technology, while the expression of 7 targeted genes was studied using the TaqMan probe technology.
